# Supplementary material for: Loss of the vitamin D receptor triggers senescence in chronic myeloid leukemia via DDIT4-mediated DNA damage
Source: J Mol Cell Biol. 2023 Oct 25;15(10):mjad066. doi: 10.1093/jmcb/mjad066 (PMC11190374; doi:10.1093/jmcb/mjad066)
Supplement: mjad066_Supplemental_Files [file mjad066_supplemental_files.zip]

Archive with 2 entries (2 files):
- Supplementary material.docx
- Supplementary Table 1. GO enrichment analysis.xlsx
