# Supplementary material for: Loss of the vitamin D receptor triggers senescence in chronic myeloid leukemia via DDIT4-mediated DNA damage
Source: J Mol Cell Biol. 2023 Oct 25;15(10):mjad066. doi: 10.1093/jmcb/mjad066 (PMC11190374; doi:10.1093/jmcb/mjad066)
Supplement: mjad066_Supplemental_Files [file mjad066_supplemental_files.zip › Supplementary Table 1. GO enrichment analysis.xlsx]

## Sheet: Sheet1
Category	Term	Count	%	PValue	Genes	List Total	Pop Hits	Pop Total	Fold Enrichment	Bonferroni	Benjamini	FDR
GOTERM_BP_DIRECT	GO:0006357~regulation of transcription from RNA polymerase II promoter	157	10.4876	2.26501e-06	SPI1, ZBTB26, ARID4B, NUCKS1, ZBTB22, NR3C1, ELK1, IKZF4, ELK3, ZSCAN31, ZNF607, SALL2, MYC, RUVBL1, BBX, ZNF844, ZNF721, ZNF841, JUNB, PITX1, ZNF322, SOX5, ZNF442, ZNF441, HES6, MEF2C, ZNF681, ZNF283, PRKCB, ZFP69B, RUNX1, ZNF93, ZNF559, HOXB4, ZNF678, CCNQ, ATF3, ZNF551, ZNF550, ZNF792, DLX2, ZNF273, CBFB, MAX, EPAS1, TCF7, CREBL2, ZNF22, HIF1A, GLIS2, ZNF708, ATXN7, ZNF701, ZNF786, HOXC8, ZNF5…	1234	1711	19357	1.43937	0.00993675	0.00998418	0.00997738
GOTERM_BP_DIRECT	GO:0006355~regulation of transcription, DNA-templated	95	6.34603	3.28819e-05	ZNF254, ZNF253, SPI1, ZNF251, ZNF43, ARID4B, ZNF44, ZNF45, BRCA2, NR3C1, UBE2L3, RPS6KA4, ING4, ZNF607, POFUT1, MYC, RUVBL1, SAP130, ZNF844, ZNF766, ZNF721, ZNF248, SSX2, ZNF764, ZNF841, FADS1, LIN52, ZNF441, HES6, TLE2, MEF2C, ZNF681, ZNF283, SFMBT1, ZNF480, ZBTB38, ZNF75D, TGFBR1, ZNF93, ZNF559, TERF2IP, HCLS1, ZNF117, ZNF678, ZNF675, AJUBA, L3MBTL1, ZNF551, ZNF550, ZNF273, PLAG1, TCF7, ZNF22, …	1234	974	19357	1.52999	0.134959	0.0724718	0.0724225
GOTERM_BP_DIRECT	GO:0007165~signal transduction	115	7.68203	7.58717e-05	SH3GL3, CBLB, FNBP1L, NR3C1, ELK3, PYCARD, STK11, RASSF1, PPP4R1, PLAU, ANPEP, RASSF5, GRAP2, SH3GL1, MAGI1, TLE2, PRKAB2, IGFBP4, PRKCB, PRKCD, DOK2, TYROBP, OPTN, CARD11, SKAP2, LRPAP1, EPAS1, NPR2, GPR85, ARHGAP19, CREBL2, CSF2RB, MST1R, PIK3R1, NDRG2, RASGRP2, HIF1A, RAP1GAP, ARHGAP22, INPP5D, RSU1, ASIC3, S100A11, CD164, PSPN, LNPEP, ARHGAP25, ARHGAP23, NFKB2, HNRNPK, TOLLIP, GNB4, NOSTRIN, …	1234	1259	19357	1.43283	0.284326	0.0836295	0.0835726
GOTERM_BP_DIRECT	GO:0051865~protein autoubiquitination	16	1.0688	7.58888e-05	RNF11, DTX3L, UBE2B, TRAF2, KLHL24, UBE2A, BRCA2, CBL, RNF4, RNFT1, RNF115, ITCH, RNF213, MDM2, TRIM21, RAG1	1234	76	19357	3.3024	0.28438	0.0836295	0.0835726
GOTERM_BP_DIRECT	GO:0045579~positive regulation of B cell differentiation	7	0.467602	0.000127063	MMP14, SPI1, SYK, INPP5D, BTK, NCKAP1L, IL2RG	1234	14	19357	7.84319	0.428938	0.112019	0.111943
GOTERM_BP_DIRECT	GO:0008203~cholesterol metabolic process	16	1.0688	0.000213843	FECH, OSBPL5, INSIG2, INSIG1, ERLIN1, APOBR, PCSK9, ERLIN2, TSKU, PIP4P1, STAR, LEPR, FDXR, APOE, LDLRAP1, APOL1	1234	83	19357	3.02388	0.610517	0.152471	0.152368
GOTERM_BP_DIRECT	GO:0051402~neuron apoptotic process	15	1.002	0.000242128	NTRK1, ANGPT1, MAX, NPR2, XIAP, LIG4, CORO1A, HIF1A, HIPK2, NFATC4, CASP7, TUBA1A, AIFM1, NES, BCL2L1	1234	75	19357	3.13728	0.656192	0.152471	0.152368
GOTERM_BP_DIRECT	GO:0006915~apoptotic process	60	4.00802	0.000730664	STEAP3, HIP1, PRF1, SLC40A1, NUDT2, PCSK9, NR3C1, PYCARD, ING4, MYDGF, CASP7, LGALS1, AIFM1, MECOM, PPP1R13L, RASSF5, RFK, BCL7B, PEA15, PIM3, C19ORF12, PIM2, JAK2, IFT57, ZNF385A, MEF2C, PRKCB, PRKCD, TRAF2, FBXO10, TGFBR1, RHOB, PACS2, DDIT4, C1D, MADD, ATG4D, ARHGEF6, MINDY3, ASAH2, CUL1, IFI6, AURKA, ZFP36L1, BCL2L11, INPP5D, MAPK1, MEF2D, EGLN3, UBE2B, RMDN3, HIPK3, ITCH, DAB2, RPS6KB1, P2RX…	1234	605	19357	1.55567	0.960152	0.373825	0.373571
GOTERM_BP_DIRECT	GO:0006974~cellular response to DNA damage stimulus	33	2.20441	0.000763254	BLM, BTG2, SPINDOC, STXBP4, XIAP, SMC5, CBL, ZBTB4, STK11, RASSF1, CCND1, RBBP5, MYC, MACROD1, MAPK1, MICA, ZNF385A, BRD4, EGLN3, NEK4, ATMIN, DTX3L, UBE2B, ZBTB38, CHD1L, CFAP410, ACER2, KIN, TTC5, WAC, TRIP12, CENPS, TP73	1234	276	19357	1.87555	0.965489	0.373825	0.373571
GOTERM_BP_DIRECT	GO:0031398~positive regulation of protein ubiquitination	14	0.935204	0.00107765	NDFIP1, ANGPT1, LAPTM5, XIAP, WBP1L, UBE2D1, CBLB, TICAM1, FBXO33, UBE2L3, DNAJB2, RASSF1, RASSF5, CENPS	1234	77	19357	2.85207	0.991382	0.436399	0.436102
GOTERM_BP_DIRECT	GO:0001525~angiogenesis	30	2.00401	0.00108902	ECM1, CXCL8, EPAS1, TNFAIP2, EMC10, HIF1A, PIK3CG, ACTG1, ELK3, ARHGAP22, MYDGF, RNF213, POFUT1, ANPEP, LEPR, FLNA, SYK, ANGPT1, MCAM, IL18, RHOB, EREG, FMNL3, EFNA1, MMP14, MEIS1, ADM2, HAND2, ADAM8, NAA15	1234	247	19357	1.90523	0.991804	0.436399	0.436102
GOTERM_BP_DIRECT	GO:0007049~cell cycle	39	2.60521	0.00132765	STEAP3, SRC, CREBL2, NR3C1, AURKA, ING4, RASSF1, SPAST, RUVBL1, MAPK1, PIM3, OIP5, MAP3K8, PIM2, TRIM21, APPL1, APC2, PRNP, BOD1, SPDYC, PRKCD, CEP131, TET2, LIG4, MAPK12, RBL2, NEDD1, EID1, KRT18, RGCC, KATNAL1, SPECC1L, TXNIP, ANAPC4, ZMYND11, AJUBA, AVPI1, ARL8B, TP73	1234	357	19357	1.71364	0.997142	0.440804	0.440504
GOTERM_BP_DIRECT	GO:0007010~cytoskeleton organization	21	1.40281	0.00147682	DMTN, DST, ARAP3, CFAP410, SORBS3, FTCD, TSPAN32, PLD2, FMNL3, FMNL1, DES, GAN, PSTPIP2, PACSIN3, CSPG5, SH3BGRL3, APOE, OBSL1, AJUBA, BRWD3, PACSIN1	1234	151	19357	2.18155	0.998521	0.440804	0.440504
GOTERM_BP_DIRECT	GO:0043524~negative regulation of neuron apoptotic process	21	1.40281	0.00147682	NTRK1, MEF2C, BTG2, ANGPT1, F2R, EN1, LIG4, SOD2, CORO1A, HIF1A, HIPK2, NFATC4, MAG, CCND1, CLCF1, ADAM8, APOE, JAK2, GCLM, NES, BCL2L1	1234	151	19357	2.18155	0.998521	0.440804	0.440504
GOTERM_BP_DIRECT	GO:0043410~positive regulation of MAPK cascade	22	1.46961	0.00150002	NTRK1, KSR1, GDF15, IGFBP4, F2R, LAPTM5, FRS2, PTPRJ, NENF, SORBS3, TGFBR1, EFNA1, MYDGF, DOK2, DOK3, DOK4, KIT, MADD, JAK2, FGFR3, AVPI1, TP73	1234	162	19357	2.13025	0.998665	0.440804	0.440504
GOTERM_BP_DIRECT	GO:0030218~erythrocyte differentiation	11	0.734803	0.0019392	SLC25A38, SPI1, FECH, EPAS1, KIT, HCLS1, DNASE2, JAK2, RCOR1, TMEM14C, HIPK2	1234	54	19357	3.19537	0.999808	0.534251	0.533887
GOTERM_BP_DIRECT	GO:0070527~platelet aggregation	10	0.668003	0.00253452	BLOC1S4, TUBB1, FLNA, GP1BA, SLC7A11, TSPAN32, PIK3CG, ACTG1, F2RL3, FERMT3	1234	47	19357	3.33753	0.999986	0.657186	0.656738
GOTERM_BP_DIRECT	GO:0035556~intracellular signal transduction	45	3.00601	0.00310357	CXCL8, TRAF3IP2, CCDC68, SRC, NPR2, CBLB, NLK, RPS6KA4, SDCBP, CASP7, RASSF1, RAB40B, IRAK2, RASSF5, INPP5D, SH3BP5, MAPK1, JAK2, SOCS5, ARFGEF2, SYK, CISH, KSR1, DMPK, PRKCB, PRKCD, STAC3, CORO2A, TGFBR1, NRBP1, MAPK12, VAV1, MAPK11, TYROBP, TEC, WNK2, RASA2, KIT, BTK, HCLS1, LCP2, GNB1L, PLCB2, PLCD1	1234	450	19357	1.56864	0.999999	0.758925	0.758408
GOTERM_BP_DIRECT	GO:0031295~T cell costimulation	9	0.601202	0.00327123	LGALS1, YES1, SRC, MAP3K8, TNFRSF13C, CD24, CARD11, VAV1, TNFSF13B	1234	40	19357	3.52944	0.999999	0.758925	0.758408
GOTERM_BP_DIRECT	GO:0043123~positive regulation of I-kappaB kinase/NF-kappaB signaling	24	1.60321	0.00387355	ECM1, UNC5CL, NDFIP1, TRAF3IP2, CHUK, PRKCB, F2R, CARD9, MIB2, TRAF2, TICAM1, LGALS1, CTH, TIFA, FLNA, TERF2IP, PIM2, TLR6, AJUBA, IKBKE, TRIM21, TMEM9B, CARD11, BRD4	1234	198	19357	1.90138	1	0.853731	0.85315
GOTERM_BP_DIRECT	GO:0043393~regulation of protein binding	7	0.467602	0.00409392	SMARCD3, ANGPT1, SRC, CBLB, LDLRAP1, CRK, TGFBR1	1234	25	19357	4.39219	1	0.859332	0.858748
GOTERM_BP_DIRECT	GO:0008630~intrinsic apoptotic signaling pathway in response to DNA damage	10	0.668003	0.00450523	MOAP1, BCL2L11, PIK3R1, SOD2, TNFRSF1B, IKBKE, BCL2L2, BCL2L1, NFATC4, TP73	1234	51	19357	3.07576	1	0.889336	0.888731
GOTERM_BP_DIRECT	GO:0007169~transmembrane receptor protein tyrosine kinase signaling pathway	18	1.2024	0.00466975	NTRK1, YES1, SYK, CSF1, SRC, FRS2, MST1R, GAB2, RASGRP4, DOK2, DOK3, DOK4, KIT, CASS4, LCP2, NRTN, POLR1G, FGFR3	1234	133	19357	2.12297	1	0.889336	0.888731
GOTERM_BP_DIRECT	GO:0001782~B cell homeostasis	7	0.467602	0.00503985	DOCK11, MEF2C, BCL2L11, TRAF3IP2, MIR17HG, NCKAP1L, TNFSF13B	1234	26	19357	4.22326	1	0.889336	0.888731
GOTERM_BP_DIRECT	GO:0045944~positive regulation of transcription from RNA polymerase II promoter	100	6.68003	0.00504388	SPI1, GABPB2, ARID4B, NUCKS1, NR3C1, ELK1, IKZF4, ELK3, RPS6KA4, SALL2, MYC, KPNA6, ZNF721, ZNF841, JUNB, PITX1, MEF2C, ZBTB38, LMO2, MRTFA, RUNX1, THAP3, HOXB4, ATF3, DLX2, CBFB, MAX, EPAS1, PIK3R1, HIF1A, SLC9A1, GLIS2, ZNF786, YES1, PHF10, VDR, ESRRB, SMARCA1, NFATC4, NFKB2, DAB2, RGCC, HNRNPK, MAFF, NFE2L2, TP73, SLC40A1, MED19, ZNF43, ARRB1, MYDGF, MECOM, HYAL2, NFKBIZ, NCK2, JAK2, NCK1, KDM…	1234	1204	19357	1.30286	1	0.889336	0.888731
GOTERM_BP_DIRECT	GO:0006468~protein phosphorylation	47	3.13961	0.00530421	AMHR2, NPR2, PIK3CD, CSF2RB, PIK3R1, ACVR1B, NLK, PIK3CG, AURKA, RPS6KA4, STK11, PPP4R1, CCND1, STK35, ATG101, IRAK2, FASTK, MAPK1, PIM3, MAP3K8, PIM2, JAK2, IKBKE, PRRT1, NTRK1, PRKAB2, SYK, NEK4, KSR1, DMPK, CHUK, PRKCB, LIMK2, PRKCD, PAQR3, HIPK3, TGFBR1, HIPK2, MAPK11, OBSCN, TEC, WNK2, ADM2, POMK, BTK, TAF4, CDK16	1234	489	19357	1.50769	1	0.899267	0.898655
GOTERM_BP_DIRECT	GO:0048193~Golgi vesicle transport	6	0.400802	0.00570272	TRAPPC6A, SLC10A7, ARL1, SPIRE2, STX6, STX10	1234	19	19357	4.9536	1	0.907118	0.9065
GOTERM_BP_DIRECT	GO:0031175~neuron projection development	17	1.1356	0.0058693	NTRK1, BTG2, TNXB, DTNBP1, STMN3, UHMK1, BLOC1S4, GPRIN1, MAP1B, NEDD4, EFHD1, NRTN, PHGDH, APOE, LRP12, CDK16, CDK5R1	1234	125	19357	2.13335	1	0.907118	0.9065
GOTERM_BP_DIRECT	GO:0055072~iron ion homeostasis	9	0.601202	0.00601948	STEAP3, SLC25A28, FECH, EPAS1, ABCB7, IREB2, SLC40A1, SOD2, PICALM	1234	44	19357	3.20858	1	0.907118	0.9065
GOTERM_BP_DIRECT	GO:0007249~I-kappaB kinase/NF-kappaB signaling	11	0.734803	0.00617367	IRAK1BP1, CHUK, IRAK2, TIFA, CARD9, BTK, TICAM1, ZNF675, AJUBA, CARD11, NFKB2	1234	63	19357	2.73889	1	0.907118	0.9065
GOTERM_BP_DIRECT	GO:0033628~regulation of cell adhesion mediated by integrin	5	0.334001	0.00736056	EFNA1, PLAU, TESC, CRK, PIK3CG	1234	13	19357	6.03323	1	1	0.999546
GOTERM_BP_DIRECT	GO:0030097~hemopoiesis	11	0.734803	0.00771202	L3MBTL1, CD164, MEIS1, SGPL1, ANGPT1, KIT, WBP1L, BRCA2, SOD2, PICALM, RUNX1	1234	65	19357	2.65462	1	1	0.999546
GOTERM_BP_DIRECT	GO:0030890~positive regulation of B cell proliferation	9	0.601202	0.00792186	MEF2C, CLCF1, BTK, SLC39A10, NCKAP1L, TNFRSF13C, TICAM1, CARD11, TNFSF13B	1234	46	19357	3.06908	1	1	0.999546
GOTERM_BP_DIRECT	GO:0006511~ubiquitin-dependent protein catabolic process	30	2.00401	0.00794403	RNF11, UBE3C, USP12, CUL1, UBE2D1, ARRB1, UBE3B, CBL, FBXO21, UBE2L3, RNF213, USP1, USP30, FBXO8, FBXO7, USP46, APC2, NDFIP1, DTX3L, UBE2B, UBE2A, FBXO10, RNF144A, ITCH, KCTD10, TOLLIP, NEDD4, MDM2, TRIP12, UBE2K	1234	283	19357	1.66287	1	1	0.999546
GOTERM_BP_DIRECT	GO:0071549~cellular response to dexamethasone stimulus	7	0.467602	0.00883459	RPS6KB1, SERPINF1, DDIT4, JAK2, NR3C1, PCK2, AQP1	1234	29	19357	3.78637	1	1	0.999546
GOTERM_BP_DIRECT	GO:0051092~positive regulation of NF-kappaB transcription factor activity	20	1.33601	0.00893344	NTRK1, CHUK, PRKCB, CARD9, IL18, TRAF2, TICAM1, PYCARD, RPS6KA4, IL18RAP, IRAK2, CTH, BTK, TERF2IP, ADAM8, TLR6, TRIM21, HSPA1B, IL18R1, CARD11	1234	165	19357	1.90138	1	1	0.999546
GOTERM_BP_DIRECT	GO:0038096~Fc-gamma receptor signaling pathway involved in phagocytosis	6	0.400802	0.00897653	YES1, SYK, SRC, PRKCD, VAV1, PLD2	1234	21	19357	4.48182	1	1	0.999546
GOTERM_BP_DIRECT	GO:0070534~protein K63-linked ubiquitination	9	0.601202	0.00902696	ITCH, RNF115, RNF213, TRAF3IP2, UBE2B, NEDD4, TRAF2, RNF4, TRIM21	1234	47	19357	3.00378	1	1	0.999546
GOTERM_BP_DIRECT	GO:0042102~positive regulation of T cell proliferation	11	0.734803	0.00953002	IL23R, NCK2, NCKAP1L, TNFRSF13C, CD46, JAK2, CORO1A, CARD11, TNFSF13B, NCK1, IL12RB2	1234	67	19357	2.57538	1	1	0.999546
GOTERM_BP_DIRECT	GO:0097320~plasma membrane tubulation	5	0.334001	0.00979206	BIN3, CAVIN2, PACSIN3, FNBP1L, PACSIN1	1234	14	19357	5.60228	1	1	0.999546
GOTERM_BP_DIRECT	GO:0010447~response to acidic pH	5	0.334001	0.00979206	SRC, SERPINF1, ASIC3, CTSS, SLC9A1	1234	14	19357	5.60228	1	1	0.999546
GOTERM_BP_DIRECT	GO:1900017~positive regulation of cytokine production involved in inflammatory response	7	0.467602	0.010461	CARD9, KPNA6, TLR6, TICAM1, HIF1A, GPSM3, APPL1	1234	30	19357	3.66016	1	1	0.999546
GOTERM_BP_DIRECT	GO:0006879~cellular iron ion homeostasis	10	0.668003	0.010603	ATP6V1A, SLC46A1, NDFIP1, FRRS1, ABCB7, CCDC115, MYC, IREB2, SLC40A1, HIF1A	1234	58	19357	2.70455	1	1	0.999546
GOTERM_BP_DIRECT	GO:0051599~response to hydrostatic pressure	3	0.200401	0.0116473	NTRK1, KRT8, ATP2B4	1234	3	19357	15.6864	1	1	0.999546
GOTERM_BP_DIRECT	GO:0032869~cellular response to insulin stimulus	14	0.935204	0.0117429	PKLR, INSIG2, SRC, INSIG1, PCSK9, PIK3R1, ZFP36L1, SLC9A1, SELENOS, RPS6KB1, RAB12, MYC, SLC25A33, PCK2	1234	101	19357	2.17435	1	1	0.999546
GOTERM_BP_DIRECT	GO:0045595~regulation of cell differentiation	8	0.534402	0.0122574	APC2, EID1, TNXB, CEBPD, BCL6B, FADS1, TCFL5, RUNX1	1234	40	19357	3.13728	1	1	0.999546
GOTERM_BP_DIRECT	GO:0006636~unsaturated fatty acid biosynthetic process	5	0.334001	0.0126901	FADS3, ELOVL1, DEGS1, ELOVL6, FADS1	1234	15	19357	5.2288	1	1	0.999546
GOTERM_BP_DIRECT	GO:0043303~mast cell degranulation	6	0.400802	0.0133568	SYK, ADORA2B, KIT, PIK3CD, CBL, PIK3CG	1234	23	19357	4.0921	1	1	0.999546
GOTERM_BP_DIRECT	GO:0043254~regulation of protein complex assembly	6	0.400802	0.0133568	BBS10, TRAF2, APOE, ANKRA2, TICAM1, IKBKE	1234	23	19357	4.0921	1	1	0.999546
GOTERM_BP_DIRECT	GO:0030036~actin cytoskeleton organization	21	1.40281	0.0136181	TNXB, DMTN, IQSEC2, LIMK2, ARPC1A, MRTFA, CORO1A, FMNL3, SDCBP, TYROBP, DNAJB6, SPECC1L, SPIRE2, FLNA, FLNB, PHACTR1, DOCK2, UTRN, CRK, PDLIM4, PDLIM7	1234	184	19357	1.79029	1	1	0.999546
GOTERM_BP_DIRECT	GO:0000122~negative regulation of transcription from RNA polymerase II promoter	81	5.41082	0.0138296	ZNF254, BTG2, SPI1, ZBTB26, UBE2D1, NRARP, ARID4B, NR3C1, PHF6, ELK3, MAGEA8, SALL2, CCND1, PPP1R13L, MYC, SAP130, ZNF248, ZNF764, PRMT6, HES6, MEF2C, RFC1, ZFP69B, EN1, ETV5, RUNX1, EID1, HOXB4, MAGEB2, ZNF559, TXNIP, HCLS1, MAGEB1, ZNF675, AJUBA, JDP2, ATF3, MCPH1, ZNF550, DLX2, CBFB, MAX, MEPCE, ZBTB42, MOSPD1, ZBTB4, ZNF69, GLIS2, HDAC7, SCRT2, SDCBP, HMBOX1, DNAJB4, PCGF1, STAT6, HOXC8, ZNF2…	1234	983	19357	1.29257	1	1	0.999546
GOTERM_BP_DIRECT	GO:0007015~actin filament organization	17	1.1356	0.0146446	MARCKSL1, HIP1, TPM2, WAS, CORO1A, ARHGAP25, SORBS3, RHOB, MYO1C, BIN3, CORO6, NCK2, NOSTRIN, CORO7, KPTN, PACSIN1, NCK1	1234	138	19357	1.93238	1	1	0.999546
GOTERM_BP_DIRECT	GO:0006919~activation of cysteine-type endopeptidase activity involved in apoptotic process	12	0.801603	0.0146539	ACER2, PYCARD, EGLN3, BCL2L11, HIP1, AIFM1, P2RX1, F2R, ATP2A3, LAPTM5, JAK2, IFT57	1234	82	19357	2.29557	1	1	0.999546
GOTERM_BP_DIRECT	GO:0007265~Ras protein signal transduction	13	0.868403	0.0148445	KSR1, CSF1, PLD1, RASGRP2, RERG, RASGRP4, SDCBP, RASSF1, DOK2, DOK3, DOK4, GRAP2, G3BP1	1234	93	19357	2.19272	1	1	0.999546
GOTERM_BP_DIRECT	GO:0006954~inflammatory response	39	2.60521	0.0150323	ECM1, NRROS, CXCL8, TRAF3IP2, CSF1, IL23R, PIK3CD, CXCL3, CXCL2, PIK3CG, HK1, RPS6KA4, PYCARD, ADGRE2, IL18RAP, TBXA2R, IRAK2, NFKBIZ, SCN9A, C3AR1, KDM6B, CHUK, IGFBP4, F2R, IL18, CYBB, TNFRSF1B, LYZ, TICAM1, NFATC4, NFKB2, ITCH, TOLLIP, KIT, ADAM8, TLR6, IL18R1, NFE2L2, NFKBIB	1234	414	19357	1.4777	1	1	0.999546
GOTERM_BP_DIRECT	GO:0051260~protein homooligomerization	16	1.0688	0.0151703	PRNP, BLM, KCND1, ATL3, ATL2, CARD9, PRF1, KCTD2, IKZF4, ALAD, PYCARD, SPAST, KCTD10, TIFA, KCTD12, CARD11	1234	127	19357	1.97624	1	1	0.999546
GOTERM_BP_DIRECT	GO:0032933~SREBP signaling pathway	4	0.267201	0.0161992	INSIG2, INSIG1, ERLIN1, ERLIN2	1234	9	19357	6.97173	1	1	0.999546
GOTERM_BP_DIRECT	GO:0035739~CD4-positive, alpha-beta T cell proliferation	4	0.267201	0.0161992	ITCH, NDFIP1, CBLB, CARD11	1234	9	19357	6.97173	1	1	0.999546
GOTERM_BP_DIRECT	GO:0016477~cell migration	28	1.87041	0.0168576	ASAP3, PIK3CD, MST1R, CORO1A, PIK3CG, SLC9A1, ADGRE2, PSTPIP2, NCK2, NCKAP1L, NCK1, NDEL1, APC2, VAV1, RHOB, FMNL3, EFNA1, FMNL1, RPS6KB1, BAMBI, CASS4, CORO6, NOSTRIN, CORO7, LCP1, CD24, DOCK2, CRK	1234	275	19357	1.59716	1	1	0.999546
GOTERM_BP_DIRECT	GO:0009410~response to xenobiotic stimulus	26	1.73681	0.0187035	OXTR, NNMT, TRAF3IP2, SRC, CSAG2, ENO2, ALAD, CCND1, TBXA2R, MYC, NFKBIZ, TSPO, NCKAP1L, NTRK1, UBE2B, TXNRD2, ABCA3, CARD9, CYBB, SOD2, RPS6KB1, MAP1B, TXNIP, GCLM, TP73	1234	252	19357	1.61844	1	1	0.999546
GOTERM_BP_DIRECT	GO:0006783~heme biosynthetic process	6	0.400802	0.0189854	SLC25A38, ALAD, FECH, HMBS, TSPO, TMEM14C	1234	25	19357	3.76473	1	1	0.999546
GOTERM_BP_DIRECT	GO:1900182~positive regulation of protein localization to nucleus	7	0.467602	0.0190956	STK11, DTX3L, SRC, LIMK2, SESN2, ORMDL3, GLIS2	1234	34	19357	3.22955	1	1	0.999546
GOTERM_BP_DIRECT	GO:0097193~intrinsic apoptotic signaling pathway	7	0.467602	0.0190956	MLLT11, LGALS12, CUL1, IFI6, CD24, SGPP1, HIPK2	1234	34	19357	3.22955	1	1	0.999546
GOTERM_BP_DIRECT	GO:0070301~cellular response to hydrogen peroxide	10	0.668003	0.0195551	KDM6B, IL18RAP, AIFM1, SRC, PRKCD, STAT6, RHOB, IL18BP, AQP1, NFE2L2	1234	64	19357	2.451	1	1	0.999546
GOTERM_BP_DIRECT	GO:0071456~cellular response to hypoxia	16	1.0688	0.0196445	BNIP3L, EGLN3, EPAS1, SRC, AQP3, HIF1A, HIPK2, ZFP36L1, AQP1, SLC9A1, RGCC, MYC, STC2, MDM2, ADAM8, ATP7A	1234	131	19357	1.91589	1	1	0.999546
GOTERM_BP_DIRECT	GO:0031103~axon regeneration	5	0.334001	0.0199923	MAG, DAG1, CSPG5, JAK2, MAPK8IP3	1234	17	19357	4.61364	1	1	0.999546
GOTERM_BP_DIRECT	GO:0030194~positive regulation of blood coagulation	5	0.334001	0.0199923	DMTN, TBXA2R, F2R, ST3GAL4, NFE2L2	1234	17	19357	4.61364	1	1	0.999546
GOTERM_BP_DIRECT	GO:0042119~neutrophil activation	5	0.334001	0.0199923	IL18RAP, CXCL8, TRAF3IP2, PRKCD, IL18	1234	17	19357	4.61364	1	1	0.999546
GOTERM_BP_DIRECT	GO:0045893~positive regulation of transcription, DNA-templated	61	4.07482	0.0211805	PHF2, BRCA2, ELK1, UBE2L3, ING4, MECOM, MYC, RUVBL1, PIM2, TRIM21, KCNH2, MEF2C, ATMIN, DTX3L, RFC1, CHUK, PRKCB, TESC, F2R, ARID1A, TGFBR1, MSL1, RUNX1, ASPH, WAC, MAPRE3, INO80C, BLM, SMARCD3, MYRF, MAX, SRC, CREBL2, RNF4, HIF1A, GLIS2, HMBOX1, ATXN7, TASP1, APOE, BRD4, CHURC1, NEK4, ESRRB, ATAD2, SMARCA1, GATAD2B, HIPK2, PER2, TADA2B, MLLT11, CNOT6, WT1, BAMBI, NFIC, ID2, NAA15, TAF4, NFKBIB, …	1234	722	19357	1.3253	1	1	0.999546
GOTERM_BP_DIRECT	GO:0070936~protein K48-linked ubiquitination	10	0.668003	0.0214584	ITCH, RNF115, DTX3L, UBE2B, UBE3C, CUL1, UBE2D1, UBE2A, RNF4, UBE2K	1234	65	19357	2.41329	1	1	0.999546
GOTERM_BP_DIRECT	GO:0002467~germinal center formation	4	0.267201	0.0220611	MEF2C, UNC13D, TNFSF13B, NFKB2	1234	10	19357	6.27455	1	1	0.999546
GOTERM_BP_DIRECT	GO:0033598~mammary gland epithelial cell proliferation	4	0.267201	0.0220611	CCND1, ID2, MAPK1, STAT6	1234	10	19357	6.27455	1	1	0.999546
GOTERM_BP_DIRECT	GO:0090084~negative regulation of inclusion body assembly	4	0.267201	0.0220611	DNAJB2, DNAJB6, SACS, HSPA1B	1234	10	19357	6.27455	1	1	0.999546
GOTERM_BP_DIRECT	GO:0060155~platelet dense granule organization	6	0.400802	0.0223058	F2R, AP1S2, DTNBP1, AP3S2, UNC13D, F2RL3	1234	26	19357	3.61994	1	1	0.999546
GOTERM_BP_DIRECT	GO:0006538~glutamate catabolic process	3	0.200401	0.0223123	GLUD1, GLUD2, GAD1	1234	4	19357	11.7648	1	1	0.999546
GOTERM_BP_DIRECT	GO:0006991~response to sterol depletion	3	0.200401	0.0223123	PIP4P1, INSIG2, INSIG1	1234	4	19357	11.7648	1	1	0.999546
GOTERM_BP_DIRECT	GO:0009298~GDP-mannose biosynthetic process	3	0.200401	0.0223123	GMPPB, PMM1, MPI	1234	4	19357	11.7648	1	1	0.999546
GOTERM_BP_DIRECT	GO:0022900~electron transport chain	9	0.601202	0.0223821	AOC2, ALDH2, ASPH, ME1, CYBB, AKR1B1, DEGS1, PHGDH, PDIA5	1234	55	19357	2.56686	1	1	0.999546
GOTERM_BP_DIRECT	GO:0048870~cell motility	8	0.534402	0.0226796	SKI, MMP14, DST, CFL2, PHACTR1, PLD1, TGFBR1, PLD2	1234	45	19357	2.78869	1	1	0.999546
GOTERM_BP_DIRECT	GO:0048268~clathrin coat assembly	5	0.334001	0.0244383	DAB2, HIP1, CLTB, EPS15, PICALM	1234	18	19357	4.35733	1	1	0.999546
GOTERM_BP_DIRECT	GO:0009612~response to mechanical stimulus	9	0.601202	0.0247046	MMP14, BTG2, TUBA1A, RPS6KB1, CSF1, SRC, MAP1B, TXNIP, ACTG1	1234	56	19357	2.52103	1	1	0.999546
GOTERM_BP_DIRECT	GO:0005975~carbohydrate metabolic process	19	1.26921	0.0248232	B4GALT2, EDEM3, OVGP1, RPE, GAA, EDEM1, POMT1, MPI, AKR1B1, PYGL, NAGPA, FUT1, GBGT1, SLC2A8, LDHB, ALDH2, HYAL2, ME1, B4GALNT1	1234	171	19357	1.74293	1	1	0.999546
GOTERM_BP_DIRECT	GO:0009408~response to heat	8	0.534402	0.0253285	PKLR, RPS6KB1, DNAJB4, SCN9A, TRPV2, ASIC3, MICA, MICB	1234	46	19357	2.72807	1	1	0.999546
GOTERM_BP_DIRECT	GO:0071560~cellular response to transforming growth factor beta stimulus	10	0.668003	0.0256576	MEF2C, DAB2, YES1, HYAL2, NFKBIZ, NR3C1, CRK, TGFBR1, SOX5, ZFP36L1	1234	67	19357	2.34125	1	1	0.999546
GOTERM_BP_DIRECT	GO:0051017~actin filament bundle assembly	7	0.467602	0.0281024	DMTN, NCK2, LCP1, ESPN, NCK1, LIMD2, PLS1	1234	37	19357	2.96769	1	1	0.999546
GOTERM_BP_DIRECT	GO:0009247~glycolipid biosynthetic process	4	0.267201	0.0289227	ST3GAL4, ST8SIA6, GAL3ST2, GBGT1	1234	11	19357	5.70414	1	1	0.999546
GOTERM_BP_DIRECT	GO:0043087~regulation of GTPase activity	12	0.801603	0.0296212	PYCARD, ARHGAP9, TRAPPC6A, RASA2, PLXNB2, STMN3, CBLB, AJUBA, CRK, VAV1, RAP1GAP, PLXNA3	1234	91	19357	2.06853	1	1	0.999546
GOTERM_BP_DIRECT	GO:0001835~blastocyst hatching	6	0.400802	0.0300204	CMTM3, PEMT, STMN3, ST8SIA6, UBE2A, PHF6	1234	28	19357	3.36137	1	1	0.999546
GOTERM_BP_DIRECT	GO:0001678~cellular glucose homeostasis	6	0.400802	0.0300204	NUCKS1, PIK3R1, HIF1A, KLF15, HK1	1234	28	19357	3.36137	1	1	0.999546
GOTERM_BP_DIRECT	GO:0046854~phosphatidylinositol phosphorylation	8	0.534402	0.0312439	CISH, IMPA1, IMPA2, PIK3CD, PIK3R1, IP6K1, PIK3CG, SOCS5	1234	48	19357	2.6144	1	1	0.999546
GOTERM_BP_DIRECT	GO:0045746~negative regulation of Notch signaling pathway	7	0.467602	0.0316346	DLX2, MMP14, NRARP, ARRB1, CHAC1, DLK1, BEND6	1234	38	19357	2.8896	1	1	0.999546
GOTERM_BP_DIRECT	GO:0030833~regulation of actin filament polymerization	7	0.467602	0.0316346	PLEKHG2, DBNL, ABITRAM, ARPC1A, COTL1, HCLS1, CORO1A	1234	38	19357	2.8896	1	1	0.999546
GOTERM_BP_DIRECT	GO:0045766~positive regulation of angiogenesis	18	1.2024	0.0325144	NTRK1, ECM1, CXCL8, PRKCB, ANXA3, CYBB, PIK3CD, EMC10, HIF1A, HIPK2, RHOB, AQP1, RUNX1, MYDGF, TBXA2R, ADM2, C3AR1, NFE2L2	1234	164	19357	1.72168	1	1	0.999546
GOTERM_BP_DIRECT	GO:0042759~long-chain fatty acid biosynthetic process	5	0.334001	0.0349903	GSTM4, ASAH2B, ASAH2, ELOVL6, FADS1	1234	20	19357	3.9216	1	1	0.999546
GOTERM_BP_DIRECT	GO:2000646~positive regulation of receptor catabolic process	3	0.200401	0.0356278	ITCH, DTX3L, LAPTM5	1234	5	19357	9.41183	1	1	0.999546
GOTERM_BP_DIRECT	GO:0070295~renal water absorption	3	0.200401	0.0356278	HYAL2, AQP3, AQP1	1234	5	19357	9.41183	1	1	0.999546
GOTERM_BP_DIRECT	GO:0033522~histone H2A ubiquitination	3	0.200401	0.0356278	DTX3L, UBE2B, UBE2A	1234	5	19357	9.41183	1	1	0.999546
GOTERM_BP_DIRECT	GO:0051601~exocyst localization	3	0.200401	0.0356278	EXOC3L2, EXOC3L4, TNFAIP2	1234	5	19357	9.41183	1	1	0.999546
GOTERM_BP_DIRECT	GO:0035655~interleukin-18-mediated signaling pathway	3	0.200401	0.0356278	IL18RAP, IL18, IL18R1	1234	5	19357	9.41183	1	1	0.999546
GOTERM_BP_DIRECT	GO:0043378~positive regulation of CD8-positive, alpha-beta T cell differentiation	3	0.200401	0.0356278	CBFB, NCKAP1L, RUNX1	1234	5	19357	9.41183	1	1	0.999546
GOTERM_BP_DIRECT	GO:0006489~dolichyl diphosphate biosynthetic process	3	0.200401	0.0356278	DOLPP1, SRD5A3, DOLK	1234	5	19357	9.41183	1	1	0.999546
GOTERM_BP_DIRECT	GO:0090650~cellular response to oxygen-glucose deprivation	3	0.200401	0.0356278	AIFM1, CBL, AQP3	1234	5	19357	9.41183	1	1	0.999546
GOTERM_BP_DIRECT	GO:0032511~late endosome to vacuole transport via multivesicular body sorting pathway	4	0.267201	0.0367758	LEPROT, VTA1, CHMP4C, CHMP5	1234	12	19357	5.2288	1	1	0.999546
GOTERM_BP_DIRECT	GO:0032760~positive regulation of tumor necrosis factor production	13	0.868403	0.0371756	ARFGEF2, SYK, CARD9, CYBB, PTPRJ, PIK3R1, TICAM1, NFATC4, SPN, PYCARD, TYROBP, BTK, JAK2	1234	106	19357	1.9238	1	1	0.999546
GOTERM_BP_DIRECT	GO:1901215~negative regulation of neuron death	9	0.601202	0.0388592	CSF1, SERPINF1, DTNBP1, TRAF2, NENF, APOE, CBL, ENO2, TNFRSF1B	1234	61	19357	2.31438	1	1	0.999546
GOTERM_BP_DIRECT	GO:0070979~protein K11-linked ubiquitination	6	0.400802	0.0392287	APC2, UBE2B, ANAPC4, UBE2A, RNF4, UBE2L3	1234	30	19357	3.13728	1	1	0.999546
GOTERM_BP_DIRECT	GO:0051607~defense response to virus	23	1.53641	0.040352	BNIP3L, IFITM1, CRCP, IFITM2, DTX3L, IFNGR2, CARD9, IFI6, PRF1, TICAM1, UNC13D, NT5C3A, PYCARD, ITCH, STING1, HYAL2, G3BP1, DDIT4, POLR3G, ZMYND11, IKBKE, MICA, BCL2L1	1234	232	19357	1.55512	1	1	0.999546
GOTERM_BP_DIRECT	GO:0019221~cytokine-mediated signaling pathway	17	1.1356	0.0404507	IFNGR2, IL23R, PTPRJ, CSF2RB, CBL, IL2RG, EREG, IRAK2, CLCF1, KIT, NFKBIZ, LEPR, STAT6, JAK2, ZNF675, IL12RB2, SOCS5	1234	156	19357	1.70941	1	1	0.999546
GOTERM_BP_DIRECT	GO:1903077~negative regulation of protein localization to plasma membrane	5	0.334001	0.0411112	DAB2, TMBIM1, MRAP2, BCL2L1, PICALM	1234	21	19357	3.73485	1	1	0.999546
GOTERM_BP_DIRECT	GO:0051604~protein maturation	5	0.334001	0.0411112	TESC, TASP1, TSPAN5, AASDHPPT, TSPAN32	1234	21	19357	3.73485	1	1	0.999546
GOTERM_BP_DIRECT	GO:0045088~regulation of innate immune response	5	0.334001	0.0411112	TKFC, XIAP, APOE, NFE2L2, APPL1	1234	21	19357	3.73485	1	1	0.999546
GOTERM_BP_DIRECT	GO:0060548~negative regulation of cell death	10	0.668003	0.0416749	DUS2, KDM4A, BNIP3L, LRPAP1, CHMP4C, TMEM109, TNFRSF1B, HSPA1B, NCK1, CHMP5	1234	73	19357	2.14882	1	1	0.999546
GOTERM_BP_DIRECT	GO:0048013~ephrin receptor signaling pathway	8	0.534402	0.0417425	NTRK1, EFNA1, YES1, SRC, NCK2, CRK, NCK1, CDK5R1	1234	51	19357	2.46061	1	1	0.999546
GOTERM_BP_DIRECT	GO:0050821~protein stabilization	22	1.46961	0.0418287	HIP1, UBE2B, STXBP4, TESC, SEC16A, PRKCD, CREBL2, PIK3R1, NLK, MAPK8IP3, PDRG1, EFNA1, RASSF1, TYROBP, PEX6, GNAQ, RUVBL1, FLNA, PIM2, NAA15, IFT46, HSPA1B	1234	220	19357	1.56864	1	1	0.999546
GOTERM_BP_DIRECT	GO:0014068~positive regulation of phosphatidylinositol 3-kinase signaling	11	0.734803	0.0433858	NTRK1, MYDGF, ANGPT1, SRC, NEDD4, F2R, KIT, IL18, HCLS1, CBL, JAK2	1234	85	19357	2.03	1	1	0.999546
GOTERM_BP_DIRECT	GO:2000562~negative regulation of CD4-positive, alpha-beta T cell proliferation	4	0.267201	0.0456004	ITCH, NDFIP1, CBLB, VSIR	1234	13	19357	4.82658	1	1	0.999546
GOTERM_BP_DIRECT	GO:0032819~positive regulation of natural killer cell proliferation	4	0.267201	0.0456004	IL23R, IL18, JAK2, IL12RB2	1234	13	19357	4.82658	1	1	0.999546
GOTERM_BP_DIRECT	GO:1903265~positive regulation of tumor necrosis factor-mediated signaling pathway	4	0.267201	0.0456004	LAPTM5, TRAF2, UBE2K, HSPA1B	1234	13	19357	4.82658	1	1	0.999546
GOTERM_BP_DIRECT	GO:0018095~protein polyglutamylation	4	0.267201	0.0456004	TTLL1, TTLL11, TPGS1, TPGS2	1234	13	19357	4.82658	1	1	0.999546
GOTERM_BP_DIRECT	GO:0030148~sphingolipid biosynthetic process	8	0.534402	0.0456937	ACER2, ELOVL1, SGPL1, ORMDL3, DEGS1, ELOVL6, SGPP1, CERS2	1234	52	19357	2.41329	1	1	0.999546
GOTERM_BP_DIRECT	GO:0043066~negative regulation of apoptotic process	44	2.93921	0.047641	SRC, IFI6, SLC40A1, XIAP, AKR1B1, PIK3R1, CBL, AURKA, UNG, SLC9A1, AQP1, MYDGF, MYC, FLNA, PIM3, NCKAP1L, PIM2, TXNDC5, NTRK1, BNIP3L, PRNP, TSC22D1, UBE2B, ANGPT1, ASNS, SOD2, SMAD6, MAPK8IP3, HIPK3, TGFBR1, DAB2, ITCH, KRT18, HNRNPK, RPS6KB1, WT1, AGO4, CLDN7, MDM2, NAA15, PTMA, BCL2L2, HSPA1B, BCL2L1	1234	520	19357	1.32731	1	1	0.999546
GOTERM_BP_DIRECT	GO:0014911~positive regulation of smooth muscle cell migration	5	0.334001	0.0477984	RPS6KB1, SRC, MYC, CRK, S100A11	1234	22	19357	3.56509	1	1	0.999546
GOTERM_BP_DIRECT	GO:0030316~osteoclast differentiation	7	0.467602	0.0485851	TYROBP, CSF1, IREB2, TMEM64, GAB2, PIK3R1, JUNB	1234	42	19357	2.6144	1	1	0.999546
GOTERM_BP_DIRECT	GO:0030217~T cell differentiation	7	0.467602	0.0485851	TRAF3IP2, KIT, LEPR, PIK3CD, NRARP, PIK3R1, VAV1	1234	42	19357	2.6144	1	1	0.999546
GOTERM_BP_DIRECT	GO:0006325~chromatin organization	26	1.73681	0.0497035	L3MBTL1, ZNF518B, HDAC11, NUCKS1, NR3C1, HDAC7, ING4, RBBP5, JAK2, RAG1, BRD4, PRMT6, DTX3L, SFMBT1, PRKCB, ATAD2, TET2, UBE2A, DEK, MSL1, METTL23, RBL2, PHF14, WAC, ZMYND11, RCOR1	1234	277	19357	1.47237	1	1	0.999546
GOTERM_BP_DIRECT	GO:0016239~positive regulation of macroautophagy	6	0.400802	0.0499797	BNIP3L, SCOC, STING1, SESN2, WAC, HIF1A	1234	32	19357	2.9412	1	1	0.999546
GOTERM_BP_DIRECT	GO:0042771~intrinsic apoptotic signaling pathway in response to DNA damage by p53 class mediator	6	0.400802	0.0499797	PYCARD, DDIT4, TMEM109, BRCA2, HIPK2, TP73	1234	32	19357	2.9412	1	1	0.999546
GOTERM_BP_DIRECT	GO:0032418~lysosome localization	6	0.400802	0.0499797	KLC2, PIP4P1, FAM98A, ARL8B, BORCS5, NDEL1	1234	32	19357	2.9412	1	1	0.999546
GOTERM_BP_DIRECT	GO:0007179~transforming growth factor beta receptor signaling pathway	12	0.801603	0.0501251	SKI, SPI1, NRROS, AMHR2, SRC, BAMBI, GDF15, NLK, SMAD6, TGFBR1, HIPK2, APPL1	1234	99	19357	1.90138	1	1	0.999546
GOTERM_BP_DIRECT	GO:0042921~glucocorticoid receptor signaling pathway	3	0.200401	0.0512135	NEDD4, ARID1A, NR3C1	1234	6	19357	7.84319	1	1	0.999546
GOTERM_BP_DIRECT	GO:0051707~response to other organism	3	0.200401	0.0512135	PYCARD, KRT8, NCK1	1234	6	19357	7.84319	1	1	0.999546
GOTERM_BP_DIRECT	GO:0072672~neutrophil extravasation	3	0.200401	0.0512135	PECAM1, PIK3CD, PIK3CG	1234	6	19357	7.84319	1	1	0.999546
GOTERM_BP_DIRECT	GO:0000226~microtubule cytoskeleton organization	15	1.002	0.0514521	APC2, DST, TUBE1, WEE1, TUBA1A, ATXN7, KIFBP, MAP1B, TTLL1, MAP1A, TUBB1, TOGARAM1, TTLL11, OBSL1, CDK5R1	1234	136	19357	1.73012	1	1	0.999546
GOTERM_BP_DIRECT	GO:0097190~apoptotic signaling pathway	10	0.668003	0.0517704	MLLT11, MOAP1, SGPL1, HIP1, TYROBP, FASTK, BTK, IFI6, TICAM1, RAI14	1234	76	19357	2.064	1	1	0.999546
GOTERM_BP_DIRECT	GO:2000045~regulation of G1/S transition of mitotic cell cycle	8	0.534402	0.0542938	SMARCD3, CCND1, PHF10, ID2, BCL7B, ARID1A, TMEM14B, APPL1	1234	54	19357	2.32391	1	1	0.999546
GOTERM_BP_DIRECT	GO:0051592~response to calcium ion	8	0.534402	0.0542938	CCND1, S100A16, GIPR, NEDD4, ALG2, TXNIP, AQP3, ACTG1	1234	54	19357	2.32391	1	1	0.999546
GOTERM_BP_DIRECT	GO:0050807~regulation of synapse organization	5	0.334001	0.0550492	TUBA1A, NEDD4, DAG1, SLC7A11, APOE	1234	23	19357	3.41008	1	1	0.999546
GOTERM_BP_DIRECT	GO:0006687~glycosphingolipid metabolic process	5	0.334001	0.0550492	GLTP, CERK, KIT, B4GALNT1, SUMF1	1234	23	19357	3.41008	1	1	0.999546
GOTERM_BP_DIRECT	GO:0035855~megakaryocyte development	5	0.334001	0.0550492	MEIS1, KIT, FLNA, GP1BA, ZNF385A	1234	23	19357	3.41008	1	1	0.999546
GOTERM_BP_DIRECT	GO:0006978~DNA damage response, signal transduction by p53 class mediator resulting in transcription of p21 class mediator	4	0.267201	0.0553663	ING4, MUC1, BRCA2, HIPK2	1234	14	19357	4.48182	1	1	0.999546
GOTERM_BP_DIRECT	GO:0097284~hepatocyte apoptotic process	4	0.267201	0.0553663	KRT18, KRT8, PIK3CG, BCL2L1	1234	14	19357	4.48182	1	1	0.999546
GOTERM_BP_DIRECT	GO:0007611~learning or memory	9	0.601202	0.0576071	NTRK1, PRRT1, PRNP, MEF2C, SRC, POMK, MAPK1, ZNF385A, PICALM	1234	66	19357	2.13905	1	1	0.999546
GOTERM_BP_DIRECT	GO:0043966~histone H3 acetylation	8	0.534402	0.0589475	TADA2B, ING4, SPI1, ZZZ3, ATXN7, NFKBIZ, BRCA2, TAF4	1234	55	19357	2.28166	1	1	0.999546
GOTERM_BP_DIRECT	GO:0018108~peptidyl-tyrosine phosphorylation	15	1.002	0.0596881	NTRK1, YES1, SYK, SRC, PRKCD, MST1R, HIPK3, HIPK2, WEE1, TEC, KIT, BTK, JAK2, FGFR3, IL12RB2	1234	139	19357	1.69278	1	1	0.999546
